# Supplementary material for: Review of the Chinese species of the genus Varma Distant (Hemiptera, Fulgoromorpha, Tropiduchidae), with description of two new species
Source: Zookeys. 2014 Jun 18;(417):21–35. doi: 10.3897/zookeys.417.6798 (PMC4109460; doi:10.3897/zookeys.417.6798)
Supplement: XML Treatment for Varma [file zookeys.417.6798-treatment1.xml]

<!DOCTYPE tp:taxon-treatment
  PUBLIC "-//TaxonX//DTD Taxonomic Treatment Publishing DTD v0 20100105//EN" "tax-treatment-NSO.dtd">
<tp:taxon-treatment xmlns:tp="http://www.plazi.org/taxpub"><tp:treatment-meta><kwd-group><label>Taxon classification</label><kwd><named-content content-type="kingdom">Animalia</named-content></kwd><kwd><named-content content-type="order">Hemiptera</named-content></kwd><kwd><named-content content-type="family">Tropiduchidae</named-content></kwd></kwd-group><mixed-citation publication-type="journal"><person-group><name><surname>Chang</surname><given-names>Zhi-Min</given-names></name><name><surname>Zhang</surname><given-names>Zheng-Guang</given-names></name><name><surname>Yang</surname><given-names>Lin</given-names></name><name><surname>Chen</surname><given-names>Xiang-Sheng</given-names></name></person-group><article-title>Review of the Chinese species of the genus <italic>Varma</italic> Distant (Hemiptera, Fulgoromorpha, Tropiduchidae), with description of two new species</article-title><source>Zookeys</source><day>18</day><month>6</month><year>2014</year><volume>2014</volume><issue>417</issue><fpage>21</fpage><lpage>35</lpage><pub-id pub-id-type="doi">10.3897/zookeys.417.6798</pub-id></mixed-citation></tp:treatment-meta><tp:nomenclature><label>Genus</label><tp:taxon-name>
                        <tp:taxon-name-part taxon-name-part-type="genus">Varma</tp:taxon-name-part>
                    </tp:taxon-name><tp:taxon-authority>Distant, 1906</tp:taxon-authority><tp:nomenclature-citation-list><tp:nomenclature-citation><tp:taxon-name>Varma</tp:taxon-name><comment> Distant, 1906: 330; <xref ref-type="bibr" rid="B5">Distant 1909</xref>: 171; <xref ref-type="bibr" rid="B9">Melichar 1914</xref>: 117; <xref ref-type="bibr" rid="B14">Wang and Liang 2008</xref>: 116.</comment></tp:nomenclature-citation></tp:nomenclature-citation-list></tp:nomenclature><tp:treatment-sec sec-type="Type species"><title>Type species.</title><p><italic><tp:taxon-name>Serida fervens</tp:taxon-name></italic> Walker, 1857, by original designation.</p></tp:treatment-sec><tp:treatment-sec sec-type="description"><title>Diagnosis.</title><p>Body slender, somewhat dorsoventrally depressed. Head (<xref ref-type="fig" rid="F1">Figs 1–4</xref>, <xref ref-type="fig" rid="F2">5</xref>, <xref ref-type="fig" rid="F4">24</xref>) produced in front of eyes. Vertex (<xref ref-type="fig" rid="F1">Figs 1–4</xref>, <xref ref-type="fig" rid="F2">5</xref>, <xref ref-type="fig" rid="F4">24</xref>) shorter in middle than broad at base (about 2.1–4.8:1), disc depressed, unicarinate carina, not reaching anterior margin. Frons (<xref ref-type="fig" rid="F2">Figs 6</xref>, <xref ref-type="fig" rid="F4">25</xref>) unicarinate, longer in middle line than wide than broad (about 1.3–1.5:1). Pronotum (<xref ref-type="fig" rid="F2">Figs 5</xref>, <xref ref-type="fig" rid="F4">24</xref>) tricarinate, wider than long in middle (about 3.1-5.0:1). Mesonotum (<xref ref-type="fig" rid="F2">Figs 5</xref>, <xref ref-type="fig" rid="F4">24</xref>) tricarinate, wider than long in middle (about 1.1–1.3:1). Hind tibia with 3 lateral spines, spinal formula of hind leg 6(5)-5-2. Forewing (<xref ref-type="fig" rid="F1">Figs 1–4</xref>, <xref ref-type="fig" rid="F2">8</xref>, <xref ref-type="fig" rid="F4">27</xref>) subhyaline, about 2.5 times longer than the widest breadth, corium without granulation, costal cell with various oblique transverse veins, nodal line and subapical line distinct. Male genitalia (<xref ref-type="fig" rid="F2">Figs 10–15</xref>, <xref ref-type="fig" rid="F4">29–34</xref>) with pygofer asymmetrical, irregularly subquadrate, posterior marging produced various lobes; anal tube (urite X) symmetrical, anal styles (paraproct and epiproct) relative small, not surpassing apex of anal tube; gonostyli asymmetrical, with a strong stout process in left side, with a small process in right side; fused basally, with various median processes in ventral view; aedeagus tubular, expanded apex, with several lobes or band processes.</p><fig id="F1" position="float" orientation="portrait"><label>Figures 1–4.</label><caption><p>Dorsal habitus of <italic><tp:taxon-name>Varma</tp:taxon-name></italic> species. <bold>1</bold> <italic><tp:taxon-name>Varma falcata</tp:taxon-name></italic> Chang &amp; Chen, sp. n.; <bold>2</bold> <italic><tp:taxon-name>Varma lobata</tp:taxon-name></italic> Chang &amp; Chen, sp. n.; <bold>3</bold> <italic><tp:taxon-name>Varma gibbosa</tp:taxon-name></italic> Wang &amp; Liang; <bold>4</bold> <italic><tp:taxon-name>Varma serrata</tp:taxon-name></italic> Men &amp; Qin. Scale bars = 1.0 mm.</p></caption><graphic xmlns:xlink="http://www.w3.org/1999/xlink" xlink:href="zookeys-417-021-g001.jpg" position="float" orientation="portrait" xlink:type="simple"/></fig><fig id="F2" position="float" orientation="portrait"><label>Figures 5–15.</label><caption><p><italic><tp:taxon-name>Varma falcata</tp:taxon-name></italic> Chang &amp; Chen, sp. n. <bold>5</bold> Head and thorax, dorsal view <bold>6</bold> Head, ventral view <bold>7</bold> Head and thorax, lateral view <bold>8</bold> Forewing <bold>9</bold> Hind wing <bold>10</bold> Male genitalia, lateral view <bold>11</bold> Pygofer and gonostyli, ventral view <bold>12</bold> Male genitalia, dorsal view <bold>13</bold> Pygofer and anal segment, left side <bold>14</bold> Gonostyli, right side <bold>15</bold> Aedeagus, left side. Scale bars = 1.0 mm (<bold>5–9</bold>), 0.5 mm (<bold>10–15</bold>).</p></caption><graphic xmlns:xlink="http://www.w3.org/1999/xlink" xlink:href="zookeys-417-021-g002.jpg" position="float" orientation="portrait" xlink:type="simple"/></fig></tp:treatment-sec><tp:treatment-sec sec-type="Female genitalia"><title>Female genitalia.</title><p>Gonapophyses VIII (first valvula) (<xref ref-type="fig" rid="F3">Figs 16</xref>, <xref ref-type="fig" rid="F3">21</xref>, <xref ref-type="fig" rid="F5">35</xref>, <xref ref-type="fig" rid="F5">40</xref>) saw-like, strongly sclerotized, with 6-8 distinct teeth on dorsal margin, ventral margin with about 3-4 distinct teeth. Gonapophyses IX (second valvula) (<xref ref-type="fig" rid="F3">Figs 18</xref>, <xref ref-type="fig" rid="F3">22</xref>, <xref ref-type="fig" rid="F5">35</xref>, <xref ref-type="fig" rid="F5">37</xref>, <xref ref-type="fig" rid="F5">41</xref>) degradated, triangular. Gonoplace (third valvula) (<xref ref-type="fig" rid="F3">Figs 19</xref>, <xref ref-type="fig" rid="F3">23</xref>, <xref ref-type="fig" rid="F5">38</xref>, <xref ref-type="fig" rid="F5">42</xref>) stout, membranous, formed about 10-14 teeth on ventral margin and apical margin (<xref ref-type="fig" rid="F3">Figs 19</xref>, <xref ref-type="fig" rid="F3">23</xref>, <xref ref-type="fig" rid="F5">38</xref>, <xref ref-type="fig" rid="F5">42</xref>). In ventral view, endogonocoxal lobe (<xref ref-type="fig" rid="F3">Figs 17</xref>, <xref ref-type="fig" rid="F3">20</xref>, <xref ref-type="fig" rid="F5">36</xref>, <xref ref-type="fig" rid="F5">39</xref>) not bilaterally symmetrical, in the base of the gonapophyses VIII produced mesad irregular process. Sternite VII with posterior margin depressed or convex (<xref ref-type="fig" rid="F3">Figs 17</xref>, <xref ref-type="fig" rid="F3">20</xref>, <xref ref-type="fig" rid="F5">36</xref>, <xref ref-type="fig" rid="F5">39</xref>).</p><fig id="F3" position="float" orientation="portrait"><label>Figures 16–23.</label><caption><p>Female genitalia. <bold>16</bold>–<bold>19</bold> <italic><tp:taxon-name>Varma falcata</tp:taxon-name></italic> Chang &amp; Chen, sp. n. <bold>16</bold> Female genitalia, lateral view <bold>17</bold> Female genitalia, ventral view <bold>18</bold> Gonapophyses IX, ventral view <bold>19</bold> Gonoplace, ventral view <bold>20</bold>–<bold>23</bold> <italic><tp:taxon-name>Varma gibbosa</tp:taxon-name></italic> Wang &amp; Liang <bold>20</bold> Female genitalia, ventral view <bold>21</bold> Gonapophyses VIII, lateral view <bold>22</bold> Gonapophyses IX, ventral view <bold>23</bold> Gonoplace, ventral view. Scale bars = 0.5 mm (<bold>16–23</bold>).</p></caption><graphic xmlns:xlink="http://www.w3.org/1999/xlink" xlink:href="zookeys-417-021-g003.jpg" position="float" orientation="portrait" xlink:type="simple"/></fig><fig id="F4" position="float" orientation="portrait"><label>Figures 24–34.</label><caption><p><italic><tp:taxon-name>Varma lobata</tp:taxon-name></italic> Chang &amp; Chen, sp. n. <bold>24</bold> Head and thorax, dorsal view <bold>25</bold> Head, ventral view <bold>26</bold> Head and thorax, lateral view <bold>27</bold> Forewing <bold>28</bold> Hind wing <bold>29</bold> Male genitalia, lateral view <bold>30</bold> Pygofer and gonostyli, ventral view <bold>31</bold> Male genitalia, dorsal view <bold>32</bold> Pygofer and anal segment, left side <bold>33</bold> Male genitalia, right side <bold>34</bold> Aedeagus, left side. Scale bars = 1.0 mm (<bold>24–28</bold>), 0.5 mm (<bold>29–34</bold>).</p></caption><graphic xmlns:xlink="http://www.w3.org/1999/xlink" xlink:href="zookeys-417-021-g004.jpg" position="float" orientation="portrait" xlink:type="simple"/></fig><fig id="F5" position="float" orientation="portrait"><label>Figures 35–42.</label><caption><p>Female genitalia. <bold>35</bold>–<bold>38</bold> <italic><tp:taxon-name>Varma lobata</tp:taxon-name></italic> Chang &amp; Chen, sp. n. <bold>35</bold> Female genitalia, lateral view <bold>36</bold> Female genitalia, ventral view <bold>37</bold> Gonapophyses IX, ventral view <bold>38</bold> Gonoplace, ventral view <bold>39</bold>–<bold>42</bold> <italic><tp:taxon-name>Varma serrata</tp:taxon-name></italic> Men &amp; Qin <bold>39</bold> Female genitalia, lateral view <bold>40</bold> Gonapophyses VIII, lateral view <bold>41</bold> Gonapophyses IX, ventral view <bold>42</bold> Gonoplace, ventral view. Scale bars = 0.5 mm (<bold>35–42</bold>).</p></caption><graphic xmlns:xlink="http://www.w3.org/1999/xlink" xlink:href="zookeys-417-021-g005.jpg" position="float" orientation="portrait" xlink:type="simple"/></fig></tp:treatment-sec><tp:treatment-sec sec-type="Distribution"><title>Distribution.</title><p>Oriental region.</p></tp:treatment-sec><tp:treatment-sec sec-type="Checklist of species of Varma Distant, 1906 in China"><title>Checklist of species of <italic><tp:taxon-name>Varma</tp:taxon-name></italic> Distant, 1906 in China</title><p><italic><tp:taxon-name>Varma bimaculata</tp:taxon-name></italic> Wang &amp; Liang, 2008; China (Xizang)</p><p><italic><tp:taxon-name>Varma falcata</tp:taxon-name></italic> Chang &amp; Chen, sp. n.; China (Guizhou)</p><p><italic><tp:taxon-name>Varma gibbosa</tp:taxon-name></italic> Wang &amp;Liang, 2008; China (Xizang)</p><p><italic><tp:taxon-name>Varma lobata</tp:taxon-name></italic> Chang &amp; Chen, sp. n.; China (Yunnan)</p><p><italic><tp:taxon-name>Varma serrata</tp:taxon-name></italic> Men &amp; Qin, 2010; China (Yunnan, Hunan)</p><!--PageBreak--></tp:treatment-sec><tp:treatment-sec sec-type="Keys to species of genus Varma, 1906 in China"><title>Keys to species of genus <italic><tp:taxon-name>Varma</tp:taxon-name></italic>, 1906 in China</title><p>(based on male genitalia, ♂)</p><table-wrap content-type="key" position="anchor" orientation="portrait"><table><tbody><tr><td rowspan="1" colspan="1">1</td><td rowspan="1" colspan="1">Pygofer with posterior margin produced into a distinct process in right side</td><td rowspan="1" colspan="1">2</td></tr><tr><td rowspan="1" colspan="1">-</td><td rowspan="1" colspan="1">Pygofer without posterior margin produced into a distinct process in right side</td><td rowspan="1" colspan="1">3</td></tr><tr><td rowspan="1" colspan="1">2</td><td rowspan="1" colspan="1">Pygofer with posterior margin produced into a trapezoidal process in right side (see Men and Qin: 263, Fig. 2A, I, J)</td><td rowspan="1" colspan="1"><italic><tp:taxon-name>Varma serrata</tp:taxon-name></italic> Men &amp; Qin</td></tr><tr><td rowspan="1" colspan="1">-</td><td rowspan="1" colspan="1">Pygofer with posterior margin produced into a strip in right side (<xref ref-type="fig" rid="F4">Figs 29</xref>, <xref ref-type="fig" rid="F4">32</xref>, <xref ref-type="fig" rid="F4">33</xref>)</td><td rowspan="1" colspan="1"><italic><tp:taxon-name>Varma lobata</tp:taxon-name></italic> Chang &amp; Chen, sp. n.</td></tr><tr><td rowspan="1" colspan="1">3</td><td rowspan="1" colspan="1">Gonostyli with subcircular or subglobose lobe at apical inner margin</td><td rowspan="1" colspan="1">4</td></tr><tr><td rowspan="1" colspan="1">-</td><td rowspan="1" colspan="1">Gonostyli with a falcate lobe at apical inner margin (<xref ref-type="fig" rid="F2">Fig. 11</xref>)</td><td rowspan="1" colspan="1"><italic><tp:taxon-name>Varma falcata</tp:taxon-name></italic> Chang &amp; Chen, sp. n.</td></tr><tr><td rowspan="1" colspan="1">4</td><td rowspan="1" colspan="1">Aedeagus with apical part expanded into two hemispherical protuberances, curved through about 180 degree (see Wang and Liang: 118, Figs 8, 9)</td><td rowspan="1" colspan="1"><italic><tp:taxon-name>Varma gibbosa</tp:taxon-name></italic> Wang &amp; Liang</td></tr><tr><td rowspan="1" colspan="1">-</td><td rowspan="1" colspan="1">Aedeagus with apical part expanded into a hemispherical protuberance, curved through about 90 degree, then extended into an irregularly contorted scoop-shape plate (see Wang and Liang: 121, Figs 21, 22)</td><td rowspan="1" colspan="1"><italic><tp:taxon-name>Varma bimaculata</tp:taxon-name></italic> Wang &amp; Liang</td></tr></tbody></table></table-wrap><p>(based on female genitalia,♀)</p><table-wrap content-type="key" position="anchor" orientation="portrait"><table><tbody><tr><td rowspan="1" colspan="1">1</td><td rowspan="1" colspan="1">Sternite VII with posterior margin project triangularly in middle; endogonocoxal lobe produced mesad irregular trapeziums, more broader in left side, more slender in right side (<xref ref-type="fig" rid="F3">Fig. 17</xref>)</td><td rowspan="1" colspan="1"><italic><tp:taxon-name>Varma falcata</tp:taxon-name></italic> Chang &amp; Chen, sp. n.</td></tr><tr><td rowspan="1" colspan="1">-</td><td rowspan="1" colspan="1">Sternite VII with posterior margin formed a shallow pit in middle</td><td rowspan="1" colspan="1">2</td></tr><tr><td rowspan="1" colspan="1">2</td><td rowspan="1" colspan="1">Sternite VII with posterior margin formed a pit in middle about1/2; endogonocoxal lobe produced mesad irregular triangle, more narrow in left side, more broader in right side (<xref ref-type="fig" rid="F5">Fig. 36</xref>)</td><td rowspan="1" colspan="1"><italic><tp:taxon-name>Varma lobata</tp:taxon-name></italic> Chang &amp; Chen, sp. n.</td></tr><tr><td rowspan="1" colspan="1">-</td><td rowspan="1" colspan="1">Sternite VII with posterior margin formed a pit in middle less than1/2</td><td rowspan="1" colspan="1">3</td></tr><tr><td rowspan="1" colspan="1">3</td><td rowspan="1" colspan="1">Sternite VII with posterior margin formed a narrow and deep pit in middle 1/9; endogonocoxal lobe produced mesad different rods (<xref ref-type="fig" rid="F5">Fig. 39</xref>)</td><td rowspan="1" colspan="1"><italic><tp:taxon-name>Varma serrata</tp:taxon-name></italic> Men &amp; Qin</td></tr><tr><td rowspan="1" colspan="1">-</td><td rowspan="1" colspan="1">Sternite VII with posterior margin formed a shallow pit in middle 1/7; endogonocoxal lobe produced mesad irregular protuberances, triangular in left side, falculate in right side (<xref ref-type="fig" rid="F3">Fig. 20</xref>)</td><td rowspan="1" colspan="1"><italic><tp:taxon-name>Varma gibbosa</tp:taxon-name></italic> Wang &amp; Liang</td></tr></tbody></table></table-wrap><p>Note: this key didn’t refer to <italic><tp:taxon-name>Varma bimaculata</tp:taxon-name></italic> Wang &amp; Liang, as we didn’t have the female specimens.</p><!--PageBreak--></tp:treatment-sec><ref-list><ref id="B5"><mixed-citation xmlns:xlink="http://www.w3.org/1999/xlink" xlink:type="simple"><person-group><name name-style="western"><surname>Distant</surname><given-names>WL</given-names></name></person-group> (<year>1909</year>) <article-title>Rhynchota Malayana Part II.</article-title><source>Records of the Indian Museum</source><volume>3</volume>(<issue>2</issue>): <fpage>163</fpage>–<lpage>181</lpage>.</mixed-citation></ref><ref id="B9"><mixed-citation xmlns:xlink="http://www.w3.org/1999/xlink" xlink:type="simple"><person-group><name name-style="western"><surname>Melichar</surname><given-names>L</given-names></name></person-group> (<year>1914</year>) <article-title>Monographie der Tropiduchinen (Homoptera).</article-title><source>Verhandlungen des Naturforschenden Vereins in Brünn</source><volume>53</volume>: <fpage>1</fpage>–<lpage>145</lpage>.</mixed-citation></ref><ref id="B14"><mixed-citation xmlns:xlink="http://www.w3.org/1999/xlink" xlink:type="simple"><person-group><name name-style="western"><surname>Wang</surname><given-names>RR</given-names></name><name name-style="western"><surname>Liang</surname><given-names>AP</given-names></name></person-group> (<year>2008</year>) <article-title>First record of the genus <italic>Varma</italic> Distant, 1906 (Hemiptera: Fulgoroidea: Tropiduchidae) from China, with descriptions of two new species.</article-title><source>Annales Zoologici</source><volume>58</volume>(<issue>1</issue>): <fpage>115</fpage>–<lpage>123</lpage>. doi: <ext-link ext-link-type="doi" xlink:href="10.3161/067.058.0106" xlink:type="simple">10.3161/067.058.0106</ext-link></mixed-citation></ref></ref-list></tp:taxon-treatment>
