# Supplementary material for: Review of the Chinese species of the genus Varma Distant (Hemiptera, Fulgoromorpha, Tropiduchidae), with description of two new species
Source: Zookeys. 2014 Jun 18;(417):21–35. doi: 10.3897/zookeys.417.6798 (PMC4109460; doi:10.3897/zookeys.417.6798)
Supplement: XML Treatment for Varma bimaculata [file zookeys.417.6798-treatment2.xml]

<!DOCTYPE tp:taxon-treatment
  PUBLIC "-//TaxonX//DTD Taxonomic Treatment Publishing DTD v0 20100105//EN" "tax-treatment-NSO.dtd">
<tp:taxon-treatment xmlns:tp="http://www.plazi.org/taxpub"><tp:treatment-meta><kwd-group><label>Taxon classification</label><kwd><named-content content-type="kingdom">Animalia</named-content></kwd><kwd><named-content content-type="order">Hemiptera</named-content></kwd><kwd><named-content content-type="family">Tropiduchidae</named-content></kwd></kwd-group><mixed-citation publication-type="journal"><person-group><name><surname>Chang</surname><given-names>Zhi-Min</given-names></name><name><surname>Zhang</surname><given-names>Zheng-Guang</given-names></name><name><surname>Yang</surname><given-names>Lin</given-names></name><name><surname>Chen</surname><given-names>Xiang-Sheng</given-names></name></person-group><article-title>Review of the Chinese species of the genus <italic>Varma</italic> Distant (Hemiptera, Fulgoromorpha, Tropiduchidae), with description of two new species</article-title><source>Zookeys</source><day>18</day><month>6</month><year>2014</year><volume>2014</volume><issue>417</issue><fpage>21</fpage><lpage>35</lpage><pub-id pub-id-type="doi">10.3897/zookeys.417.6798</pub-id></mixed-citation></tp:treatment-meta><tp:nomenclature><tp:taxon-name>
                        <tp:taxon-name-part taxon-name-part-type="genus">Varma</tp:taxon-name-part>
                        <tp:taxon-name-part taxon-name-part-type="species">bimaculata</tp:taxon-name-part>
                    </tp:taxon-name><tp:taxon-authority>Wang &amp; Liang, 2008</tp:taxon-authority><tp:nomenclature-citation-list><tp:nomenclature-citation><tp:taxon-name>Varma bimaculata</tp:taxon-name><comment> Wang &amp; Liang, 2008: 120.</comment></tp:nomenclature-citation></tp:nomenclature-citation-list></tp:nomenclature><tp:treatment-sec sec-type="Material examined"><title>Material examined.</title><p>No specimen has been collected by the authors.</p></tp:treatment-sec><tp:treatment-sec sec-type="Distribution"><title>Distribution.</title><p>China (Xizang).</p></tp:treatment-sec></tp:taxon-treatment>
