# Supplementary material for: Review of the Chinese species of the genus Varma Distant (Hemiptera, Fulgoromorpha, Tropiduchidae), with description of two new species
Source: Zookeys. 2014 Jun 18;(417):21–35. doi: 10.3897/zookeys.417.6798 (PMC4109460; doi:10.3897/zookeys.417.6798)
Supplement: XML Treatment for Varma falcata [file zookeys.417.6798-treatment3.xml]

<!DOCTYPE tp:taxon-treatment
  PUBLIC "-//TaxonX//DTD Taxonomic Treatment Publishing DTD v0 20100105//EN" "tax-treatment-NSO.dtd">
<tp:taxon-treatment xmlns:tp="http://www.plazi.org/taxpub"><tp:treatment-meta><kwd-group><label>Taxon classification</label><kwd><named-content content-type="kingdom">Animalia</named-content></kwd><kwd><named-content content-type="order">Hemiptera</named-content></kwd><kwd><named-content content-type="family">Tropiduchidae</named-content></kwd></kwd-group><mixed-citation publication-type="journal"><person-group><name><surname>Chang</surname><given-names>Zhi-Min</given-names></name><name><surname>Zhang</surname><given-names>Zheng-Guang</given-names></name><name><surname>Yang</surname><given-names>Lin</given-names></name><name><surname>Chen</surname><given-names>Xiang-Sheng</given-names></name></person-group><article-title>Review of the Chinese species of the genus <italic>Varma</italic> Distant (Hemiptera, Fulgoromorpha, Tropiduchidae), with description of two new species</article-title><source>Zookeys</source><day>18</day><month>6</month><year>2014</year><volume>2014</volume><issue>417</issue><fpage>21</fpage><lpage>35</lpage><pub-id pub-id-type="doi">10.3897/zookeys.417.6798</pub-id></mixed-citation></tp:treatment-meta><tp:nomenclature><tp:taxon-name>
                        <tp:taxon-name-part taxon-name-part-type="genus">Varma</tp:taxon-name-part>
                        <tp:taxon-name-part taxon-name-part-type="species">falcata</tp:taxon-name-part>
                        <object-id xmlns:xlink="http://www.w3.org/1999/xlink" content-type="zoobank" xlink:type="simple">http://zoobank.org/37F52044-C2AD-47A3-8512-D810C1F31D28</object-id>
                    </tp:taxon-name><tp:taxon-authority>Chang &amp; Chen</tp:taxon-authority><tp:taxon-status xmlns:xlink="http://www.w3.org/1999/xlink" xlink:type="simple">sp. n.</tp:taxon-status><xref ref-type="fig" rid="F1">Figs 1</xref><xref ref-type="fig" rid="F2">, 5–15</xref></tp:nomenclature><tp:treatment-sec sec-type="Type material"><title>Type material.</title><p>Holotype: ♂, <bold>China:</bold> Guizhou, Dushan, Duliujiangyuan Wetlands (<named-content xmlns:xlink="http://www.w3.org/1999/xlink" content-type="dwc:verbatimCoordinates" xlink:type="simple">25°50'N, 107°32'E</named-content>), 12 July 2012, Q.-Z. Song; paratypes: 1 ♂, 4 ♀♀, same data as holotype; 2 ♀♀, Guizhou, Fanjingshan National Nature Reserve (<named-content xmlns:xlink="http://www.w3.org/1999/xlink" content-type="dwc:verbatimCoordinates" xlink:type="simple">27°44'N, 109°13'E</named-content>), 22-24 Sept. 2011, X.-F. Yu and Z.-H. Fan; 1 ♀, Fanjingshan National Nature Reserve, 1 June 2002, X.-S. Chen; 1 ♀, Leigongshan National Nature Reserve (<named-content xmlns:xlink="http://www.w3.org/1999/xlink" content-type="dwc:verbatimCoordinates" xlink:type="simple">26°23'N, 108°04'E</named-content>), 10 July 2011, Z.-M. Chang.</p></tp:treatment-sec><tp:treatment-sec sec-type="Description"><title>Description.</title><p>Body length (from apex of vertex to tip of forewings): male 12.1–12.8 mm (N = 2), female 13.0–13.5 mm (N = 4).</p><p><bold>Coloration.</bold> General colour yellowish green to stramineous yellow. Head and pronotum pale green to pale tawny. Mesonotum pale green or pale ocherous. Abdomen tawny. Forewings pale yellowish green, basal part with two light brownish spots, around nodal line with light brownish fasciae.</p><p><bold>Head and thorax.</bold> Vertex (<xref ref-type="fig" rid="F2">Fig. 5</xref>) broader than long in middle line (2.4:1). Frons (<xref ref-type="fig" rid="F2">Fig. 6</xref>) obviously longer in middle than widest breadth (1.4:1), widest at apical fourth, anterior margin and posterior arch, median carina broad and ridged. Pronotum (<xref ref-type="fig" rid="F2">Fig. 5</xref>) obviously wider than long in middle (3.8:1). Mesonotum (<xref ref-type="fig" rid="F2">Fig. 5</xref>) wider than long in middle (1.1:1). Forewing about 2.4 times longer than the widest, venations as in <xref ref-type="fig" rid="F2">Fig. 8</xref>. Hind wing with venation as in <xref ref-type="fig" rid="F2">Fig. 9</xref>. Spinal formula of hind leg 6-5-2.</p><p><bold>Male genitalia.</bold> Male genitalia (<xref ref-type="fig" rid="F2">Figs 10–14</xref>) with pygofer not bilaterally symmetrical; in proflile left side, irregularly subquadrate, dorsal margins and ventral margin subparallel, anterior margin and posterior margin nearly subparallel, posterior margin near its upper end produced into a short and indistinct lobe; in right side, dorsal margin incline to venter, anterior margin near dorsal 1/3 concave, lateral margins subparallel. Anal tube (urite X) (<xref ref-type="fig" rid="F2">Figs 12</xref>, <xref ref-type="fig" rid="F2">13</xref>) symmetrical and long, surpassing apex of aedeagus in lateral view, with anal styles short, not surpassing apex of anal tube. In ventral view, gonostyli (<xref ref-type="fig" rid="F2">Figs 10–12</xref>, <xref ref-type="fig" rid="F2">14</xref>) with basal 2/3 fused together, medially produced into a falcate lobe. Aedeagus (<xref ref-type="fig" rid="F2">Fig. 15</xref>) tubular, relatively long, narrow at base and expanded apex, with three processes, of one band process at lateral ventral margin, of one lobe in doral margin, directed anteriorly, of one flexural waviness on the right side, all procrsses with serrated margins. Periandrium fissure-like, exposed at the apex. Corpus connectivi stout, rod-like.</p><!--PageBreak--><!--PageBreak--><!--PageBreak--><p><bold>Female genitalia.</bold> Gonapophyses VIII (first valvula) (<xref ref-type="fig" rid="F3">Fig. 16</xref>) saw-like, strongly sclerotized with 6-7 distinct teeth on dorsal margin, ventral margin with about 4 distinct teeth. Gonapophyses IX (second valvula) (<xref ref-type="fig" rid="F3">Fig. 18</xref>) degradated, triangular. Gonoplace (third valvula) (<xref ref-type="fig" rid="F3">Fig. 19</xref>) stout, membranous, formed 12 teeth on ventral margin and apical margin. In ventral view, endogonocoxal lobe (<xref ref-type="fig" rid="F3">Fig. 17</xref>) in the base of the gonapophyses VIII produced mesad irregular trapeziums, that of left side more broader, paw-like, with 2 small teeth, that of right more slender, lateral margin dented. Sternite VII (<xref ref-type="fig" rid="F3">Fig. 17</xref>) with posterior margin project triangularly in middle.</p></tp:treatment-sec><tp:treatment-sec sec-type="Etymology"><title>Etymology.</title><p>The new species is named after the presence of a falcate process at apically inner margin of gonostyli.</p></tp:treatment-sec><tp:treatment-sec sec-type="Distribution"><title>Distribution.</title><p>China (Guizhou).</p><!--PageBreak--></tp:treatment-sec><tp:treatment-sec sec-type="Remarks"><title>Remarks.</title><p>This new species is similar to <italic><tp:taxon-name>Varma serrata</tp:taxon-name></italic> Men &amp; Qin, 2010 in external appearance, but can be distinguished from the latter in the gonostyli with a falcate lobe at apically inner margin (with semicircular lobe in <italic>serrata</italic>) (<xref ref-type="fig" rid="F2">Fig. 11</xref>); posterior margin of pygofer without lobe process near its upper end on right side (with posterior margin with trapezoidal lobe directed caudoventrad on right side in <italic>serrata</italic>) (<xref ref-type="fig" rid="F2">Figs 10</xref>, <xref ref-type="fig" rid="F2">13</xref>); apical part of the aedeagus bearing one band process at lateral ventral margin, with one lobe in doral margin, on the right side of the aedeagal shaft with one flexural waviness (in <italic>serrata</italic>, with apical part of aedeagus bearing a semicircular ribbon-like plate at left side side, on the right side of the aedeagal shaft with a pediform flate plate and wing-shaped lobe) (<xref ref-type="fig" rid="F2">Fig. 15</xref>).</p></tp:treatment-sec><tp:treatment-sec><!--Section generated to contain objects referenced in tp:taxon-treatment.--><fig id="F1" position="float" orientation="portrait"><label>Figures 1–4.</label><caption><p>Dorsal habitus of <italic><tp:taxon-name>Varma</tp:taxon-name></italic> species. <bold>1</bold> <italic><tp:taxon-name>Varma falcata</tp:taxon-name></italic> Chang &amp; Chen, sp. n.; <bold>2</bold> <italic><tp:taxon-name>Varma lobata</tp:taxon-name></italic> Chang &amp; Chen, sp. n.; <bold>3</bold> <italic><tp:taxon-name>Varma gibbosa</tp:taxon-name></italic> Wang &amp; Liang; <bold>4</bold> <italic><tp:taxon-name>Varma serrata</tp:taxon-name></italic> Men &amp; Qin. Scale bars = 1.0 mm.</p></caption><graphic xmlns:xlink="http://www.w3.org/1999/xlink" xlink:href="zookeys-417-021-g001.jpg" position="float" orientation="portrait" xlink:type="simple"/></fig><fig id="F2" position="float" orientation="portrait"><label>Figures 5–15.</label><caption><p><italic><tp:taxon-name>Varma falcata</tp:taxon-name></italic> Chang &amp; Chen, sp. n. <bold>5</bold> Head and thorax, dorsal view <bold>6</bold> Head, ventral view <bold>7</bold> Head and thorax, lateral view <bold>8</bold> Forewing <bold>9</bold> Hind wing <bold>10</bold> Male genitalia, lateral view <bold>11</bold> Pygofer and gonostyli, ventral view <bold>12</bold> Male genitalia, dorsal view <bold>13</bold> Pygofer and anal segment, left side <bold>14</bold> Gonostyli, right side <bold>15</bold> Aedeagus, left side. Scale bars = 1.0 mm (<bold>5–9</bold>), 0.5 mm (<bold>10–15</bold>).</p></caption><graphic xmlns:xlink="http://www.w3.org/1999/xlink" xlink:href="zookeys-417-021-g002.jpg" position="float" orientation="portrait" xlink:type="simple"/></fig><fig id="F3" position="float" orientation="portrait"><label>Figures 16–23.</label><caption><p>Female genitalia. <bold>16</bold>–<bold>19</bold> <italic><tp:taxon-name>Varma falcata</tp:taxon-name></italic> Chang &amp; Chen, sp. n. <bold>16</bold> Female genitalia, lateral view <bold>17</bold> Female genitalia, ventral view <bold>18</bold> Gonapophyses IX, ventral view <bold>19</bold> Gonoplace, ventral view <bold>20</bold>–<bold>23</bold> <italic><tp:taxon-name>Varma gibbosa</tp:taxon-name></italic> Wang &amp; Liang <bold>20</bold> Female genitalia, ventral view <bold>21</bold> Gonapophyses VIII, lateral view <bold>22</bold> Gonapophyses IX, ventral view <bold>23</bold> Gonoplace, ventral view. Scale bars = 0.5 mm (<bold>16–23</bold>).</p></caption><graphic xmlns:xlink="http://www.w3.org/1999/xlink" xlink:href="zookeys-417-021-g003.jpg" position="float" orientation="portrait" xlink:type="simple"/></fig></tp:treatment-sec></tp:taxon-treatment>
