# Supplementary material for: Review of the Chinese species of the genus Varma Distant (Hemiptera, Fulgoromorpha, Tropiduchidae), with description of two new species
Source: Zookeys. 2014 Jun 18;(417):21–35. doi: 10.3897/zookeys.417.6798 (PMC4109460; doi:10.3897/zookeys.417.6798)
Supplement: XML Treatment for Varma lobata [file zookeys.417.6798-treatment5.xml]

<!DOCTYPE tp:taxon-treatment
  PUBLIC "-//TaxonX//DTD Taxonomic Treatment Publishing DTD v0 20100105//EN" "tax-treatment-NSO.dtd">
<tp:taxon-treatment xmlns:tp="http://www.plazi.org/taxpub"><tp:treatment-meta><kwd-group><label>Taxon classification</label><kwd><named-content content-type="kingdom">Animalia</named-content></kwd><kwd><named-content content-type="order">Hemiptera</named-content></kwd><kwd><named-content content-type="family">Tropiduchidae</named-content></kwd></kwd-group><mixed-citation publication-type="journal"><person-group><name><surname>Chang</surname><given-names>Zhi-Min</given-names></name><name><surname>Zhang</surname><given-names>Zheng-Guang</given-names></name><name><surname>Yang</surname><given-names>Lin</given-names></name><name><surname>Chen</surname><given-names>Xiang-Sheng</given-names></name></person-group><article-title>Review of the Chinese species of the genus <italic>Varma</italic> Distant (Hemiptera, Fulgoromorpha, Tropiduchidae), with description of two new species</article-title><source>Zookeys</source><day>18</day><month>6</month><year>2014</year><volume>2014</volume><issue>417</issue><fpage>21</fpage><lpage>35</lpage><pub-id pub-id-type="doi">10.3897/zookeys.417.6798</pub-id></mixed-citation></tp:treatment-meta><tp:nomenclature><tp:taxon-name>
                        <tp:taxon-name-part taxon-name-part-type="genus">Varma</tp:taxon-name-part>
                        <tp:taxon-name-part taxon-name-part-type="species">lobata</tp:taxon-name-part>
                        <object-id xmlns:xlink="http://www.w3.org/1999/xlink" content-type="zoobank" xlink:type="simple">http://zoobank.org/1A64F0A0-1905-4E63-AFCB-46DFDD89C124</object-id>
                    </tp:taxon-name><tp:taxon-authority>Chang &amp; Chen</tp:taxon-authority><tp:taxon-status xmlns:xlink="http://www.w3.org/1999/xlink" xlink:type="simple">sp. n.</tp:taxon-status><xref ref-type="fig" rid="F1">Figs 2</xref><xref ref-type="fig" rid="F4">, 24–34</xref></tp:nomenclature><tp:treatment-sec sec-type="Type material"><title>Type material.</title><p>Holotype: ♂, <bold>China:</bold> Yunnan, Jinping Fenshuiling Native Nature Reserve (<named-content xmlns:xlink="http://www.w3.org/1999/xlink" content-type="dwc:verbatimCoordinates" xlink:type="simple">22°46'N, 103°14'E</named-content>), 7 July 2012, W.-B. Zheng; paratypes: 4 ♂♂, 6 ♀♀, same data as holotype.</p></tp:treatment-sec><tp:treatment-sec sec-type="Description"><title>Description.</title><p>Body length (from apex of vertex to tip of forewings): male 9.2–9.5 mm (N = 6), female 11.1–11.8 mm (N = 4).</p><!--PageBreak--><!--PageBreak--><p><bold>Coloration.</bold> General color pale green to greenish-yellow. Vertex, pronotum, mesonotum pale green. Forewings light green, marked with irregular brown spots at the base and middle and around nodal line, with 3-4 ranks of fine speckles and suffused fuscous between apical margin and the first subapical line.</p><p><bold>Head and thorax.</bold> Vertex (<xref ref-type="fig" rid="F4">Fig. 24</xref>) distinctly broader than long in middle line (4.8:1). Frons (<xref ref-type="fig" rid="F4">Fig. 25</xref>) longer in middle than widest breadth (1.3:1), widest at apical fourth. Pronotum (<xref ref-type="fig" rid="F4">Fig. 24</xref>) obviously wider than long in middle (4.5:1). Mesonotum (<xref ref-type="fig" rid="F4">Fig. 24</xref>) wider than long in middle (1.2:1). Forewing about 2.4 times longer than the widest, venations as in <xref ref-type="fig" rid="F4">Fig. 27</xref>. Hind wing with venation as in <xref ref-type="fig" rid="F4">Fig. 28</xref>. Spinal formula of hind leg 6 (5)-5-2.</p><p><bold>Male genitalia.</bold> Male genitalia (<xref ref-type="fig" rid="F4">Figs 29–34</xref>) with pygofer not bilaterally symmetrical, in proflile left view, irregularly stomach-like, posterior margin produced caudad with a lobe near its upper end; in right side, irregularly subquadrate, posterior margin producrd into strip directed caudoventrad (<xref ref-type="fig" rid="F4">Figs 29</xref>, <xref ref-type="fig" rid="F4">31</xref>, <xref ref-type="fig" rid="F4">32</xref>). Anal tube (urite X) (<xref ref-type="fig" rid="F4">Figs 31</xref>, <xref ref-type="fig" rid="F4">32</xref>) symmetrical, not surpassing apex of aedeagus in lateral view, anal styles relatively small, not surpassing apex of anal tube. In ventral view, gonostyli (<xref ref-type="fig" rid="F4">Figs 29</xref>, <xref ref-type="fig" rid="F4">30</xref>, <xref ref-type="fig" rid="F4">33</xref>) with basal 3/4 fused together, medially produced into sub-semicircular lobe. Aedeagus (<xref ref-type="fig" rid="F4">Figs 29</xref>, <xref ref-type="fig" rid="F4">34</xref>) tubular, relatively long, narrow at base and distinctly expanded apex, splitting into two lobe plates, directed into dorsal margins, both with serrated margins, of one prongy in left view, of one sub-oblong lobe in right side, with 3-4 denticulate structure in ventral margins near basal 2/3. Periandrium fissure-like, exposed in middle. Corpus connectivi stout, rod-like.</p><p><bold>Female genitalia.</bold> Gonapophyses VIII (first valvula) (<xref ref-type="fig" rid="F5">Fig. 35</xref>) saw-like, strongly sclerotized with 7 distinct teeth on dorsal margin, ventral margin with 3-4 distinct teeth. Gonapophyses IX (second valvula) (<xref ref-type="fig" rid="F5">Fig. 37</xref>) degradated, triangular. Gonoplace (third valvula) (<xref ref-type="fig" rid="F5">Fig. 38</xref>) stout, membranous, formed 12 or 13 teeth on ventral margin and apical margin. In ventral view, endogonocoxal lobe (<xref ref-type="fig" rid="F5">Fig. 36</xref>) in the base of the gonapophyses VIII produced mesad irregular triangle, that of left more narrow, that of right more broader. Sternite VII (<xref ref-type="fig" rid="F5">Fig. 36</xref>) with posterior margin forming a pit in middle 1/2.</p></tp:treatment-sec><tp:treatment-sec sec-type="Etymology"><title>Etymology.</title><p>The name of the new species results from apex of aedeagus, splitted into two lobe plates.</p></tp:treatment-sec><tp:treatment-sec sec-type="Distribution"><title>Distribution.</title><p>China (Yunnan).</p></tp:treatment-sec><tp:treatment-sec sec-type="Remarks"><title>Remarks.</title><p>This new species can be distinguished from other species in the genus by the following combination of characters: (1) Gonostyli with a sub-semicircular lobe at apically inner margin (<xref ref-type="fig" rid="F4">Fig. 30</xref>). (2) Apex of aedeagus, splitted into two lobe plates, directed into dorsal margins, of one sub-oblong lobe, of one sub-oblong lobe, with 3-4 denticulate structure in ventral margins near basal 2/3 (<xref ref-type="fig" rid="F4">Fig. 34</xref>). (3) Pygofer, irregularly stomach-like in proflile left view; right side, posterior margin producrd into a strip (<xref ref-type="fig" rid="F4">Figs 29</xref>, <xref ref-type="fig" rid="F4">32</xref>). (4) Sternite VII with posterior margin forming a pit in middle 1/2 (<xref ref-type="fig" rid="F5">Fig. 36</xref>).</p><!--PageBreak--></tp:treatment-sec><tp:treatment-sec><!--Section generated to contain objects referenced in tp:taxon-treatment.--><fig id="F1" position="float" orientation="portrait"><label>Figures 1–4.</label><caption><p>Dorsal habitus of <italic><tp:taxon-name>Varma</tp:taxon-name></italic> species. <bold>1</bold> <italic><tp:taxon-name>Varma falcata</tp:taxon-name></italic> Chang &amp; Chen, sp. n.; <bold>2</bold> <italic><tp:taxon-name>Varma lobata</tp:taxon-name></italic> Chang &amp; Chen, sp. n.; <bold>3</bold> <italic><tp:taxon-name>Varma gibbosa</tp:taxon-name></italic> Wang &amp; Liang; <bold>4</bold> <italic><tp:taxon-name>Varma serrata</tp:taxon-name></italic> Men &amp; Qin. Scale bars = 1.0 mm.</p></caption><graphic xmlns:xlink="http://www.w3.org/1999/xlink" xlink:href="zookeys-417-021-g001.jpg" position="float" orientation="portrait" xlink:type="simple"/></fig><fig id="F4" position="float" orientation="portrait"><label>Figures 24–34.</label><caption><p><italic><tp:taxon-name>Varma lobata</tp:taxon-name></italic> Chang &amp; Chen, sp. n. <bold>24</bold> Head and thorax, dorsal view <bold>25</bold> Head, ventral view <bold>26</bold> Head and thorax, lateral view <bold>27</bold> Forewing <bold>28</bold> Hind wing <bold>29</bold> Male genitalia, lateral view <bold>30</bold> Pygofer and gonostyli, ventral view <bold>31</bold> Male genitalia, dorsal view <bold>32</bold> Pygofer and anal segment, left side <bold>33</bold> Male genitalia, right side <bold>34</bold> Aedeagus, left side. Scale bars = 1.0 mm (<bold>24–28</bold>), 0.5 mm (<bold>29–34</bold>).</p></caption><graphic xmlns:xlink="http://www.w3.org/1999/xlink" xlink:href="zookeys-417-021-g004.jpg" position="float" orientation="portrait" xlink:type="simple"/></fig><fig id="F5" position="float" orientation="portrait"><label>Figures 35–42.</label><caption><p>Female genitalia. <bold>35</bold>–<bold>38</bold> <italic><tp:taxon-name>Varma lobata</tp:taxon-name></italic> Chang &amp; Chen, sp. n. <bold>35</bold> Female genitalia, lateral view <bold>36</bold> Female genitalia, ventral view <bold>37</bold> Gonapophyses IX, ventral view <bold>38</bold> Gonoplace, ventral view <bold>39</bold>–<bold>42</bold> <italic><tp:taxon-name>Varma serrata</tp:taxon-name></italic> Men &amp; Qin <bold>39</bold> Female genitalia, lateral view <bold>40</bold> Gonapophyses VIII, lateral view <bold>41</bold> Gonapophyses IX, ventral view <bold>42</bold> Gonoplace, ventral view. Scale bars = 0.5 mm (<bold>35–42</bold>).</p></caption><graphic xmlns:xlink="http://www.w3.org/1999/xlink" xlink:href="zookeys-417-021-g005.jpg" position="float" orientation="portrait" xlink:type="simple"/></fig></tp:treatment-sec></tp:taxon-treatment>
