# Supplementary material for: Review of the Chinese species of the genus Varma Distant (Hemiptera, Fulgoromorpha, Tropiduchidae), with description of two new species
Source: Zookeys. 2014 Jun 18;(417):21–35. doi: 10.3897/zookeys.417.6798 (PMC4109460; doi:10.3897/zookeys.417.6798)
Supplement: XML Treatment for Varma serrata [file zookeys.417.6798-treatment6.xml]

<!DOCTYPE tp:taxon-treatment
  PUBLIC "-//TaxonX//DTD Taxonomic Treatment Publishing DTD v0 20100105//EN" "tax-treatment-NSO.dtd">
<tp:taxon-treatment xmlns:tp="http://www.plazi.org/taxpub"><tp:treatment-meta><kwd-group><label>Taxon classification</label><kwd><named-content content-type="kingdom">Animalia</named-content></kwd><kwd><named-content content-type="order">Hemiptera</named-content></kwd><kwd><named-content content-type="family">Tropiduchidae</named-content></kwd></kwd-group><mixed-citation publication-type="journal"><person-group><name><surname>Chang</surname><given-names>Zhi-Min</given-names></name><name><surname>Zhang</surname><given-names>Zheng-Guang</given-names></name><name><surname>Yang</surname><given-names>Lin</given-names></name><name><surname>Chen</surname><given-names>Xiang-Sheng</given-names></name></person-group><article-title>Review of the Chinese species of the genus <italic>Varma</italic> Distant (Hemiptera, Fulgoromorpha, Tropiduchidae), with description of two new species</article-title><source>Zookeys</source><day>18</day><month>6</month><year>2014</year><volume>2014</volume><issue>417</issue><fpage>21</fpage><lpage>35</lpage><pub-id pub-id-type="doi">10.3897/zookeys.417.6798</pub-id></mixed-citation></tp:treatment-meta><tp:nomenclature><tp:taxon-name>
                        <tp:taxon-name-part taxon-name-part-type="genus">Varma</tp:taxon-name-part>
                        <tp:taxon-name-part taxon-name-part-type="species">serrata</tp:taxon-name-part>
                    </tp:taxon-name><tp:taxon-authority>Men &amp; Qin, 2010</tp:taxon-authority><xref ref-type="fig" rid="F1">Figs 4</xref><xref ref-type="fig" rid="F5">, 39–42</xref><tp:nomenclature-citation-list><tp:nomenclature-citation><tp:taxon-name>Varma serrata</tp:taxon-name><comment> Men &amp; Qin, 2010: 116.</comment></tp:nomenclature-citation></tp:nomenclature-citation-list></tp:nomenclature><tp:treatment-sec sec-type="Material examined"><title>Material examined.</title><p>2 ♂♂, 3 ♀♀, <bold>China</bold>, Yunnan, Lushui, 1960m, 14 Aug. 2006, Q.-Z. Song; 2 ♀♀, Hunan, Langshan, 5 Oct. 2010, X.-S. Chen; 2 ♂♂, Yunnan, Lushui, 21 July 2012, J.-K. Long.</p></tp:treatment-sec><tp:treatment-sec sec-type="description"><title>Female genitalia.</title><p>Gonapophyses VIII (first valvula) (<xref ref-type="fig" rid="F5">Fig. 40</xref>) saw-like, strongly sclerotized with 7 distinct teeth on dorsal margin, ventral margin with 3 distinct teeth. Gonapophyses IX (second valvula) (<xref ref-type="fig" rid="F5">Fig. 41</xref>) degradated, triangular. Gonoplace (third valvula) (<xref ref-type="fig" rid="F5">Fig. 42</xref>) stout, membranous, formed 10 teeth on ventral margin and apical margin. In ventral view, endogonocoxal lobe (<xref ref-type="fig" rid="F5">Fig. 39</xref>) in the base of the gonapophyses <!--PageBreak-->VIII produced mesad not bilateralll symmetrical, that of left thin rods, that of right slender, with one triangular protrusion in the outer edge, Sternite VII with posterior margin formed a narrow and deep pit in middle1/9 (<xref ref-type="fig" rid="F5">Fig. 39</xref>).</p></tp:treatment-sec><tp:treatment-sec sec-type="Distribution"><title>Distribution.</title><p>China (Yunnan, Hunan).</p></tp:treatment-sec><tp:treatment-sec sec-type="Remarks"><title>Remarks.</title><p>The author examined many species of <italic><tp:taxon-name>Varma serrata</tp:taxon-name></italic>, and then found that the forewings marked with very light irregular brown spots at the base and middle and around nodal line (<xref ref-type="fig" rid="F1">Fig. 4</xref>).</p></tp:treatment-sec><tp:treatment-sec><!--Section generated to contain objects referenced in tp:taxon-treatment.--><fig id="F1" position="float" orientation="portrait"><label>Figures 1–4.</label><caption><p>Dorsal habitus of <italic><tp:taxon-name>Varma</tp:taxon-name></italic> species. <bold>1</bold> <italic><tp:taxon-name>Varma falcata</tp:taxon-name></italic> Chang &amp; Chen, sp. n.; <bold>2</bold> <italic><tp:taxon-name>Varma lobata</tp:taxon-name></italic> Chang &amp; Chen, sp. n.; <bold>3</bold> <italic><tp:taxon-name>Varma gibbosa</tp:taxon-name></italic> Wang &amp; Liang; <bold>4</bold> <italic><tp:taxon-name>Varma serrata</tp:taxon-name></italic> Men &amp; Qin. Scale bars = 1.0 mm.</p></caption><graphic xmlns:xlink="http://www.w3.org/1999/xlink" xlink:href="zookeys-417-021-g001.jpg" position="float" orientation="portrait" xlink:type="simple"/></fig><fig id="F5" position="float" orientation="portrait"><label>Figures 35–42.</label><caption><p>Female genitalia. <bold>35</bold>–<bold>38</bold> <italic><tp:taxon-name>Varma lobata</tp:taxon-name></italic> Chang &amp; Chen, sp. n. <bold>35</bold> Female genitalia, lateral view <bold>36</bold> Female genitalia, ventral view <bold>37</bold> Gonapophyses IX, ventral view <bold>38</bold> Gonoplace, ventral view <bold>39</bold>–<bold>42</bold> <italic><tp:taxon-name>Varma serrata</tp:taxon-name></italic> Men &amp; Qin <bold>39</bold> Female genitalia, lateral view <bold>40</bold> Gonapophyses VIII, lateral view <bold>41</bold> Gonapophyses IX, ventral view <bold>42</bold> Gonoplace, ventral view. Scale bars = 0.5 mm (<bold>35–42</bold>).</p></caption><graphic xmlns:xlink="http://www.w3.org/1999/xlink" xlink:href="zookeys-417-021-g005.jpg" position="float" orientation="portrait" xlink:type="simple"/></fig></tp:treatment-sec></tp:taxon-treatment>
